# Supplementary material for: New Pyrrole Derivatives as Promising Biological Agents: Design, Synthesis, Characterization, In Silico, and Cytotoxicity Evaluation
Source: Int J Mol Sci. 2022 Aug 9;23(16):8854. doi: 10.3390/ijms23168854 (PMC9408590; doi:10.3390/ijms23168854)
Supplement: Supplementary file 1 [file ijms-23-08854-s001.zip]

Archive with 1 entries (1 files):
- ijms-1836304-supplementary.pdf
